# Supplementary material for: Novel Hybrid Catalysts of Cysteine Proteases Enhanced by Chitosan and Carboxymethyl Chitosan Micro- and Nanoparticles
Source: Polymers (Basel). 2024 Nov 6;16(22):3111. doi: 10.3390/polym16223111 (PMC11598686; doi:10.3390/polym16223111)
Supplement: Supplementary file 1 [file polymers-16-03111-s001.zip]

Archive with 1 entries (1 files):
- polymers-3283884-supplementary.pdf
